# Supplementary material for: Understanding Low Vaccine Uptake in the Context of Public Health in High-Income Countries: A Scoping Review
Source: Vaccines (Basel). 2024 Mar 4;12(3):269. doi: 10.3390/vaccines12030269 (PMC10975033; doi:10.3390/vaccines12030269)
Supplement: Supplementary file 1 [file vaccines-12-00269-s001.zip]

Archive with 1 entries (1 files):
- vaccines-2776155-supplementary.pptx
